# Supplementary material for: Assessment of prevalence and motivators for family planning utilisation among youth students in higher learning institutions in Dodoma, Tanzania: A cross sectional study
Source: PLoS One. 2024 Nov 27;19(11):e0308939. doi: 10.1371/journal.pone.0308939 (PMC11602024; doi:10.1371/journal.pone.0308939)
Supplement: S1 Dataset — (XLSX) [file pone.0308939.s001.xlsx]

## Sheet: DATA SET
Code	Years	Sex	levelofeducation	Yearofstudy	Program	Institutionname	Residence	Marital	Religion	Familyplanningdiscussion	Livingwith	Boyfriendgirlfriend	Sexualintercourse	Sexualintercourseinpast12months	Numberofpersonhadsexwith	Discussfpwithpartner	Discusstwofpmethodswithpartner	DiscussFPwithhealthworkerswithin	Riskbehaviour	Massmediaexposure	Radio	Television	Magazine	Newspaper	Pamphlet	Others	InflunceFPutilization	Parentsdesicion	Partner	Religiousbeliefs	Friends	Culturalbeliefs	Costofservice	Ageatfirstsexualintercourse	Q1	Q2	Q3	Q4	Q5	Q6	Q7	Q8	Q9	Q10	Q11	Q12	Q13	Q14	Q15
21	23	1	2	2	1	4	1	1	1	2	3	3	1	1	2	1	1	2	2	1	1	1	2	2	2			1	2	2	2	2	2	2	5	4	4	4	5	3	2	4	3	3	4	4	5	5	4
39	22	1	2	2	1	4	1	1	2	1	3	5	1	2	2	1	2	2	2	1	2	1	2	2	2			2	2	1	1	2	2	3	5	5	3	3	1	3	1	2	2	1	1	4	1	1	4
40	20	2	2	3	1	4	1	1	1	1	1	3	1	2	2	2	2	1	2	1	1	1	2	2	2			2	2	2	1	2	2	3	5	1	1	1	3	3	2	2	2	1	3	2	1	1	5
44	23	1	2	2	1	4	2	1	2	2	1	5	1	1	2	1	1	1	2	1	1	1	2	2	2			2	2	2	1	2	1	2	5	4	3	4	3	2	1	4	2	5	1	1	1	1	5
27	22	2	2	2	1	4	1	1	2	2	1	1	1	1	1	1	1	1	2	2	3	3	3	3	3			2	1	2	1	2	2	2	3	3	2	4	5	4	3	3	3	3	2	3	3	5	4
45	20	2	2	2	1	4	1	1	2	1	1	4	1	1	2	1	2	2	2	1	1	1	2	2	2			2	2	1	1	1	2	3	3	4	3	3	4	3	3	4	2	2	2	3	2	2	5
47	21	1	2	2	1	4	1	1	1	2	2	7	1	1	2	1	2	2	2	1	1	1	2	2	2			1	2	2	1	1	2	2	4	4	3	4	4	2	2	2	2	4	4	4	4	2	5
42	23	1	2	2	1	4	1	2	2	2	1	2	1	1	1	1	1	1	2	2	3	3	3	3	3			2	2	1	1	2	2	2	4	4	2	4	4	2	2	2	2	4	4	4	4	2	5
43	23	2	2	2	1	4	1	1	1	1	1	4	1	1	1	1	1	1	1	1	1	1	2	2	2			2	1	2	1	2	1	2	4	5	3	4	3	2	1	4	2	4	1	1	1	1	5
10	23	1	2	1	1	4	1	1	2	1	3	2	1	1	2	2	2	1	1	2	1	1	2	2	2			2	1	2	1	2	2	2	3	3	3	3	4	3	4	3	3	4	4	4	5	5	5
25	20	2	2	2	1	4	1	1	2	1	1	1	1	1	1	2	2	2	2	1	1	2	2	2	2			1	2	2	1	2	2	2	5	5	5	5	5	5	5	3	3	4	5	4	4	2	2
9	22	2	3	1	1	4	1	1	2	2	1	1	1	1	1	2	2	2	1	1	1	2	2	2	2			1	2	2	2	2	2	2	5	3	3	3	4	3	4	3	3	4	4	4	5	5	5
29	21	2	3	1	1	4	1	1	1	1	2	1	1	2	1	2	2	2	1	1	1	1	2	2	2			1	2	1	1	1	2	3	5	4	3	3	3	3	3	4	3	4	3	3	4	3	4
38	23	1	2	2	1	4	1	1	2	2	3	6	1	1	2	2	2	2	2	1	2	1	2	2	2			1	2	2	1	2	2	2	5	2	2	3	1	1	2	2	2	4	2	2	2	4	5
35	22	1	2	2	1	4	2	1	1	1	1	1	1	1	1	2	2	2	2	1	1	2	2	2	2			1	2	2	1	2	2	3	2	4	1	4	4	1	3	4	4	3	4	4	2	2	4
48	23	2	3	1	1	4	1	1	1	2	3	2	1	1	1	1	1	2	2	2	3	3	3	3	3			2	1	2	1	2	2	3	5	5	3	3	3	3	2	4	4	4	5	4	4	3	5
46	23	2	2	2	1	4	1	1	2	1	1	6	1	1	3	1	1	1	2	1	1	1	2	1	2			2	1	2	1	2	2	3	3	2	1	1	2	1	1	1	2	1	2	4	4	2	4
3	23	1	3	1	1	4	2	1	2	1	1	2	1	1	1	1	1	1	1	1	1	2	2	2	2			2	1	2	2	2	2	3	5	3	4	4	5	2	2	4	1	4	1	1	5	4	5
8	23	1	2	1	1	4	2	1	2	2	1	1	1	1	1	1	1	1	1	1	2	1	2	2	2			2	1	1	1	2	2	2	5	3	3	3	4	2	2	3	3	5	4	3	5	5	4
37	22	2	2	2	1	4	1	1	1	2	1	6	1	1	1	2	2	2	2	1	1	1	2	2	2			2	1	2	1	2	2	3	5	4	5	1	5	1	1	1	3	3	5	3	3	3	5
28	23	2	3	1	1	4	2	1	1	1	1	2	1	1	1	1	1	1	1	1	2	1	2	2	2			1	1	2	1	2	2	3	5	4	5	5	5	2	5	5	5	5	5	5	5	5	3
16	23	1	1	1	1	4	1	1	2	2	1	1	1	1	1	1	1	1	1	1	1	2	2	2	2			2	1	2	2	2	2	2	5	3	3	3	4	2	2	3	3	5	1	1	5	5	5
49	24	2	3	2	1	4	2	1	1	1	1	3	1	1	1	1	1	2	1	1	1	2	2	2	2			2	1	2	2	2	2	3	5	3	4	4	5	2	2	4	1	4	1	1	5	4	5
30	23	1	3	1	1	4	2	1	1	2	1	1	1	1	1	1	1	1	1	1	1	2	2	2	2			1	2	2	1	2	2	3	4	4	4	4	4	4	4	4	4	4	4	4	4	5	5
17	21	2	1	1	1	4	1	1	2	1	2	1	1	1	1	1	1	1	1	1	1	2	2	2	2			2	1	2	2	2	2	2	4	4	3	4	4	3	3	3	4	4	4	4	4	4	4
339	22	1	3	1	1	4	2	1	1	1	1	3	1	2	2	2	2	1	2	1	1	1	2	2	2			1	2	1	1	2	2	3	1	2	4	5	3	1	2	3	4	1	5	1	3	2	5
50	22	1	2	2	1	4	1	1	2	2	1	2	1	1	1	1	1	1	1	1	1	2	2	2	2			2	1	2	2	2	2	2	5	3	3	3	4	2	2	3	3	5	1	1	5	5	5
41	21	2	2	3	1	4	1	1	1	2	1	2	1	1	2	1	1	1	2	1	2	1	2	2	2			2	2	1	1	2	2	3	5	1	1	1	2	3	2	1	2	1	1	1	2	2	5
22	22	1	2	1	1	4	1	1	1	1	2	4	1	1	2	1	1	2	2	2	3	3	3	3	3			1	2	2	1	2	2	2	4	4	4	4	5	2	3	4	2	4	4	4	4	4	4
6	21	1	3	2	1	4	2	1	1	1	1	1	1	1	1	1	1	1	1	1	2	1	2	2	2			2	1	2	2	2	2	2	4	3	3	3	3	3	3	3	3	3	3	3	3	3	3
31	22	2	3	2	1	4	1	1	2	2	1	1	1	1	1	1	1	1	1	1	2	1	2	2	2			2	2	2	1	2	2	3	1	4	3	1	3	5	1	3	2	4	2	3	2	3	3
12	23	1	3	2	1	4	2	1	2	1	1	1	1	1	1	1	1	2	1	1	1	2	2	2	2			2	1	2	2	2	2	3	5	3	4	4	4	3	5	3	2	1	1	3	5	4	5
13	23	1	2	1	1	4	1	1	2	1	2	3	1	1	3	1	1	1	1	1	1	2	2	2	2			1	1	2	2	2	2	2	4	4	4	3	4	3	3	3	3	3	3	3	3	3	4
15	21	2	1	1	1	4	1	1	2	2	1	1	1	1	1	1	1	1	1	1	2	1	2	2	2			2	2	2	1	2	2	2	2	4	2	4	4	4	2	2	4	4	2	4	2	2	4
7	19	2	1	1	1	4	1	1	1	2	2	2	1	1	1	2	2	2	1	1	2	1	2	2	2			1	1	2	1	2	2	2	4	3	3	3	3	3	3	3	3	3	3	3	3	3	3
1	24	2	3	1	1	4	1	2	2	1	3	2	1	1	2	1	1	1	2	1	1	2	2	2	2			2	1	2	2	2	1	2	4	4	3	4	4	3	3	3	4	4	4	4	4	4	4
5	24	1	2	2	1	4	2	1	1	1	3	4	1	1	1	1	1	1	1	2	3	3	3	3	3			2	1	1	1	2	2	3	4	4	5	4	4	3	2	3	3	4	4	3	4	4	3
4	20	2	2	2	1	4	2	1	2	1	1	1	1	1	1	1	1	1	1	1	2	1	2	2	2			2	1	2	2	2	2	2	4	3	3	3	3	3	3	3	3	3	3	3	3	3	3
36	24	2	2	3	1	4	1	2	1	2	1	3	1	1	1	1	1	1	1	2	3	3	3	3	3			2	1	2	1	2	2	3	5	5	4	5	4	3	5	3	3	4	3	5	3	5	5
359	22	1	1	1	1	4	1	2	1	1	1	2	1	1	1	1	1	1	1	2	3	3	3	3	3			2	2	2	2	1	2	1	5	5	1	2	5	1	1	4	1	5	1	1	4	1	5
20	20	1	2	2	1	4	2	1	1	2	1	1	1	1	1	2	2	1	2	1	2	1	2	2	2			1	2	2	1	2	2	3	3	4	4	2	4	4	2	2	2	4	4	2	2	2	4
24	23	1	2	2	1	4	1	1	1	1	1	0	2	2	0	2	2	1	2	2	3	3	3	3	3			1	2	2	2	2	2	4	5	4	5	4	5	2	5	5	4	5	5	5	5	5	4
34	20	2	3	1	1	4	2	1	1	1	1	2	1	1	1	2	2	2	1	1	1	1	2	2	2			2	1	2	2	2	2	2	5	5	3	5	5	3	4	3	1	5	5	5	5	5	5
26	22	2	2	2	1	4	1	1	2	1	1	1	2	2	0	2	2	2	2	1	1	1	1	2	2			2	1	2	1	2	2	4	5	3	3	3	2	3	3	5	2	1	3	3	3	4	5
23	22	1	2	2	1	4	1	1	2	1	1	1	2	2	0	2	2	2	2	1	2	1	2	2	2			1	2	2	2	2	2	4	4	4	5	4	4	2	2	4	4	2	5	5	4	4	4
347	21	2	2	2	1	4	2	1	1	1	1	1	1	1	1	1	1	1	2	2	3	3	3	3	3			2	2	2	1	2	1	2	5	5	4	5	5	2	2	5	1	5	5	5	5	5	5
14	19	2	1	1	1	4	1	1	1	1	2	1	1	1	1	1	1	1	1	1	1	2	2	2	2			2	2	2	1	2	2	2	5	3	4	4	5	2	2	4	1	4	1	1	5	4	5
19	19	1	2	2	1	4	2	1	2	2	1	0	2	2	0	2	2	2	2	1	2	1	2	2	2			2	1	2	2	2	2	4	5	5	4	4	5	1	1	4	1	4	5	1	1	4	5
33	19	2	3	1	1	4	1	1	2	2	1	1	2	2	0	2	2	2	2	2	3	3	3	3	3			2	2	1	1	2	2	4	4	3	5	1	5	3	2	3	4	2	4	1	5	1	3
18	22	1	2	1	1	4	1	1	1	1	1	3	1	1	3	1	1	1	1	2	3	3	3	3	3			2	2	1	2	2	2	2	5	4	4	4	4	4	4	3	3	3	4	4	4	4	4
2	20	1	2	2	1	4	1	1	1	1	1	4	1	1	2	1	1	1	2	1	2	1	2	2	2			2	2	1	2	2	2	2	5	4	4	4	4	4	4	3	3	3	4	4	4	4	4
32	23	2	3	1	1	4	1	1	1	2	2	2	1	1	1	2	2	2	2	2	3	3	3	3	3			2	2	2	1	2	2	3	4	3	4	3	4	4	3	3	4	2	3	4	2	4	4
11	22	1	2	2	1	4	2	1	1	1	2	0	2	2	0	2	2	2	2	2	3	3	3	3	3			2	2	2	1	2	2	4	5	4	3	5	3	1	5	4	4	4	2	5	3	5	3
185	22	1	3	3	1	3	1	1	2	2	1	1	1	2	1	2	2	2	1	1	2	1	2	2	2			2	1	1	1	2	2	3	1	3	3	2	4	2	2	3	2	3	4	4	3	4	5
170	22	2	3	3	1	3	1	2	1	1	3	1	1	1	1	1	1	1	1	1	1	1	2	2	2			2	1	2	1	2	2	3	5	4	3	4	5	1	2	5	5	5	5	5	5	5	4
56	22	1	3	3	1	3	2	1	1	1	1	3	1	1	2	1	1	1	2	2	3	3	3	3	3			1	1	2	1	2	2	3	5	2	3	2	2	1	2	3	4	5	5	5	5	5	5
220	23	1	3	3	1	3	2	2	1	2	1	3	1	1	3	1	1	1	1	1	2	1	2	2	2			2	1	2	1	2	2	1	5	5	1	3	5	1	1	5	4	4	4	4	5	5	5
168	19	2	3	1	1	3	1	1	1	2	3	3	1	1	1	2	2	2	2	1	2	1	2	2	2			2	2	2	1	2	2	2	5	2	2	2	2	1	4	2	5	5	4	4	5	5	5
200	23	2	3	3	1	3	1	1	1	1	2	1	1	1	1	1	2	1	2	2	3	3	3	3	3			2	1	2	2	2	2	3	4	2	3	3	1	1	2	2	2	3	2	2	2	2	4
346	21	2	1	1	1	3	2	1	1	1	2	2	1	1	1	2	2	2	2	1	2	1	2	2	2			2	2	2	1	2	2	2	2	1	3	4	3	5	5	1	3	2	5	4	4	4	4
196	23	1	3	3	1	3	1	1	2	2	1	2	1	1	2	1	1	1	1	1	2	1	2	2	1			1	1	2	1	2	2	2	5	4	4	3	3	2	2	3	3	3	5	4	3	3	4
58	21	1	3	1	1	3	1	1	1	2	1	1	1	2	1	1	1	2	1	2	3	3	3	3	3			2	1	2	2	2	2	2	4	4	2	1	5	2	2	2	4	5	5	4	4	1	5
188	24	1	3	3	1	3	2	1	1	1	1	4	1	1	3	2	2	2	2	1	1	1	2	2	2			2	1	2	1	2	2	2	5	1	3	2	4	1	4	4	1	4	3	5	3	1	5
195	21	1	3	3	1	3	1	1	1	2	1	4	1	1	2	1	1	1	2	2	3	3	3	3	3			1	1	2	1	2	2	2	4	5	3	5	4	2	1	4	3	4	5	2	4	4	3
171	23	1	3	3	1	3	1	1	2	1	1	2	1	1	1	1	2	2	2	2	3	3	3	3	3			1	2	2	1	2	2	3	5	5	5	5	1	1	2	2	5	2	5	5	5	4	5
217	23	1	3	2	1	3	1	1	1	1	3	1	1	1	1	1	1	2	2	2	3	3	3	3	3			2	1	2	2	2	2	3	5	3	3	2	5	1	2	2	4	5	3	3	3	3	5
191	24	1	3	3	1	3	1	2	2	2	1	3	1	1	3	2	2	2	1	1	1	1	2	2	2			1	1	2	1	2	2	3	5	3	1	2	3	3	3	3	3	3	4	5	2	2	4
234	23	1	3	3	1	3	1	1	2	1	1	1	1	1	1	1	1	2	2	2	3	3	3	3	3			2	1	1	1	2	2	3	5	1	1	3	2	4	2	2	3	3	3	2	4	3	5
166	20	2	3	2	1	3	2	2	2	2	1	3	1	1	2	1	2	2	1	1	1	1	2	2	2			2	1	2	1	2	2	1	4	4	3	5	4	2	1	2	3	4	5	5	5	1	5
154	23	1	3	3	1	3	1	1	1	1	1	3	1	1	3	1	1	2	2	2	3	3	3	3	3			1	1	1	1	2	2	3	4	2	5	2	4	3	1	1	3	3	3	3	4	4	5
189	24	1	3	3	1	3	1	1	1	2	1	12	1	1	6	1	1	1	1	1	2	1	2	2	2			2	2	2	1	2	2	3	5	5	5	5	5	1	1	5	5	5	5	5	5	5	5
150	22	2	3	3	1	3	1	1	1	2	1	1	1	1	1	1	1	2	1	2	3	3	3	3	3			1	1	2	1	2	2	3	5	4	2	4	4	1	2	3	4	5	4	5	5	4	5
149	21	1	3	3	1	3	1	1	1	1	2	1	1	1	1	1	1	2	1	2	3	3	3	3	3			1	2	2	1	2	2	3	5	4	2	4	4	1	2	3	4	5	4	5	5	1	5
390	18	2	1	1	1	3	1	1	1	2	3	0	2	2	0	2	2	2	2	2	3	3	3	3	3			1	2	1	2	2	2	4	3	3	1	1	3	1	1	3	1	2	2	2	3	5	3
238	24	1	3	3	1	3	1	2	1	2	3	1	1	1	1	1	1	2	2	2	3	3	3	3	3			2	1	2	2	2	2	3	5	5	2	5	4	1	1	4	4	5	5	5	5	3	5
213	23	2	3	3	1	3	1	2	1	1	1	1	1	1	1	2	2	1	1	1	2	1	2	2	2	Internet		2	2	2	1	2	1	3	5	5	3	4	5	3	3	3	3	5	5	4	4	3	1
230	21	2	3	3	1	3	1	1	1	2	3	1	1	1	1	1	1	2	1	1	1	1	2	2	2			1	1	2	1	2	2	3	4	5	3	4	3	2	2	3	4	3	3	5	5	4	5
203	24	2	3	3	1	3	1	1	1	1	1	1	1	1	1	1	1	1	2	2	3	3	3	3	3			2	1	2	1	2	1	2	4	4	2	4	1	2	3	3	5	3	3	3	2	5	4
353	21	1	1	1	1	3	2	1	2	1	2	2	1	1	2	1	1	1	2	1	1	2	2	2	2			1	2	2	2	2	2	3	4	2	4	2	3	2	2	2	2	2	4	4	3	3	3
227	23	2	3	3	1	3	1	1	1	1	1	2	1	2	2	2	2	2	2	2	3	3	3	3	3			1	2	1	2	2	2	3	4	3	3	4	4	2	5	4	3	3	3	2	3	4	3
152	23	1	3	3	1	3	1	2	1	2	3	5	1	1	2	1	1	1	1	1	2	1	1	2	2			2	1	2	1	2	2	2	5	4	2	5	2	2	5	5	1	3	5	5	5	4	5
51	23	1	3	2	1	3	1	1	1	2	1	2	1	1	1	1	1	1	2	1	1	2	1	2	2			2	1	2	1	2	2	3	5	4	3	2	1	2	2	4	5	5	5	2	4	2	3
192	22	2	3	3	1	3	2	1	2	2	1	2	1	1	1	1	1	1	1	1	2	1	2	2	2			2	1	2	1	2	2	3	5	3	1	2	3	1	1	5	3	5	1	5	1	5	5
237	24	2	3	3	1	3	1	2	1	1	2	2	1	1	1	2	2	2	2	2	3	3	3	3	3			2	2	1	1	2	2	3	4	4	4	4	4	2	4	2	1	4	4	4	1	2	4
198	21	2	3	3	1	3	2	1	1	1	2	1	1	2	1	1	1	2	2	1	2	1	2	2	2			1	2	2	1	2	2	3	4	4	2	4	4	1	4	4	4	4	4	5	4	3	1
96	24	1	3	3	1	3	1	1	2	2	1	2	1	1	2	1	1	1	1	1	1	1	2	2	2			2	1	2	1	2	2	3	4	4	4	4	4	2	5	4	4	1	2	1	1	3	2
193	22	1	3	3	1	3	1	1	1	2	1	4	1	1	2	1	1	2	2	1	1	1	2	2	2			1	1	2	1	2	2	3	4	1	4	2	4	1	5	4	3	4	5	4	2	1	3
173	24	1	3	3	1	3	1	1	1	2	3	3	1	1	2	1	1	1	1	1	1	2	2	2	2			2	1	2	1	1	2	3	3	2	2	2	1	2	2	3	4	2	3	3	4	1	5
186	23	1	3	3	1	3	1	2	2	1	1	4	1	1	2	1	1	1	1	1	1	1	2	2	2			1	2	2	1	2	1	2	3	4	1	1	4	1	1	2	5	1	3	2	5	4	1
403	18	1	1	2	1	3	2	1	1	2	1	1	1	1	1	1	1	1	2	1	2	1	2	2	2			2	2	2	2	2	1	2	1	5	2	1	1	5	1	5	1	5	1	5	2	5	1
174	22	1	3	3	1	3	1	1	2	1	1	2	1	1	2	1	1	2	2	1	1	1	2	2	2			2	1	2	2	2	2	2	5	5	5	5	5	4	3	5	5	5	5	5	5	3	5
167	19	1	3	1	1	3	1	1	1	2	1	1	1	1	1	2	2	2	2	1	1	1	2	2	2			2	1	2	1	2	2	2	5	5	5	3	1	1	1	5	3	5	5	5	3	1	5
201	24	1	3	3	1	3	1	1	1	2	2	3	1	1	1	1	1	2	2	2	3	3	3	3	3			2	1	2	1	2	2	2	5	3	3	3	4	2	2	3	3	4	4	4	4	4	4
156	20	1	3	3	1	3	1	1	1	1	1	5	1	1	5	1	1	2	2	1	2	1	2	2	2			2	1	2	1	2	2	2	4	5	3	4	4	5	2	5	4	2	5	4	4	4	4
235	24	2	3	3	1	3	1	1	1	2	1	1	1	1	1	1	1	2	1	1	1	2	2	2	2			2	1	2	2	2	2	3	4	3	3	4	4	3	2	3	4	2	4	3	4	3	4
207	24	1	3	3	1	3	1	1	2	1	1	2	1	1	1	2	2	2	2	1	2	1	2	2	2			2	1	2	2	2	2	2	4	5	3	5	4	2	1	4	3	4	5	2	4	5	3
157	19	1	3	2	1	3	1	1	1	2	1	2	1	1	1	1	2	1	2	1	1	2	2	2	2			2	1	2	1	2	2	2	4	4	2	3	2	2	3	3	3	3	4	3	4	4	3
164	24	1	3	3	1	3	2	1	1	1	1	10	1	1	3	1	2	2	2	2	3	3	3	3	3			2	1	2	1	2	2	3	2	4	2	2	4	2	4	2	2	4	5	5	4	5	4
165	23	1	3	3	1	3	1	1	1	2	1	1	1	2	1	2	2	2	2	1	1	2	2	2	2	Social media		2	2	2	1	2	2	1	5	4	3	1	5	2	5	5	5	5	5	3	5	4	5
69	23	1	3	1	1	3	1	1	1	1	2	6	1	1	3	1	1	2	2	1	2	1	2	2	2			1	2	2	2	2	2	1	4	4	4	4	4	4	5	4	3	5	5	5	5	5	4
368	20	1	1	1	1	3	2	1	2	1	1	3	1	1	2	1	1	1	2	1	1	2	2	2	2			1	2	2	2	2	2	2	4	4	2	4	2	3	1	3	1	5	5	5	5	3	4
210	22	1	3	3	1	3	2	1	1	2	1	3	1	1	2	2	2	2	2	1	1	1	2	2	2			1	2	2	2	2	2	2	4	3	3	3	3	3	3	3	2	3	4	3	2	3	2
208	23	1	3	2	1	3	2	1	1	1	2	1	1	1	1	1	1	2	2	1	1	2	2	2	2			2	1	2	1	2	2	3	4	4	3	4	3	2	2	3	2	4	4	2	4	2	4
212	22	1	3	3	1	3	1	1	1	1	1	2	1	1	2	1	1	1	2	2	3	3	3	3	3			2	1	2	1	2	2	3	5	4	5	5	5	2	2	5	5	5	5	5	4	4	5
160	21	1	3	3	1	3	1	1	1	2	3	3	1	1	2	1	1	2	1	2	3	3	3	3	3			2	1	2	1	2	2	3	5	4	3	4	5	3	3	4	4	4	5	5	5	4	5
229	22	1	3	3	1	3	1	2	2	1	1	3	1	1	1	1	1	1	2	1	1	2	2	2	2			2	1	2	2	2	2	2	5	5	3	3	3	2	2	3	3	3	3	2	4	3	4
158	23	1	3	3	1	3	1	1	1	1	2	2	1	1	2	1	1	2	2	1	1	2	2	2	2			2	1	2	1	2	2	3	4	4	4	2	5	2	2	3	2	4	4	4	3	2	5
231	21	1	3	3	1	3	1	2	1	1	1	1	1	1	1	1	1	2	1	1	1	2	2	2	2			2	1	2	2	2	2	2	4	4	5	4	5	2	2	2	4	5	2	2	4	2	4
236	24	2	3	3	1	3	1	1	1	1	1	2	1	1	2	1	1	1	1	2	3	3	3	3	3			1	1	2	1	2	2	1	3	4	4	4	4	2	4	4	4	4	5	4	4	4	4
232	20	2	3	3	1	3	1	1	1	2	1	1	1	1	1	1	2	2	1	1	1	2	2	2	2			2	1	2	2	2	2	3	2	4	2	3	3	1	2	3	3	3	3	3	4	3	4
233	21	1	3	3	1	3	1	1	2	2	3	2	1	1	2	1	1	1	2	1	1	1	2	2	2			2	1	1	2	2	2	3	1	4	1	2	4	1	1	3	2	3	2	4	5	3	4
172	23	1	3	3	1	3	1	1	1	2	1	2	1	1	1	1	1	2	1	2	3	3	3	3	3			2	1	2	1	2	2	3	5	5	3	3	3	3	3	4	3	3	4	4	5	3	5
155	22	1	3	3	1	3	1	1	2	1	3	3	1	1	1	1	1	2	2	1	1	1	2	2	2			1	1	2	1	2	2	2	5	4	1	3	4	2	3	2	4	5	1	4	5	1	5
375	21	1	1	1	1	3	2	1	1	1	1	6	1	1	3	1	1	1	2	1	1	2	2	2	2			1	2	2	2	2	1	2	2	1	2	3	1	2	2	3	2	1	5	3	2	3	4
63	23	1	2	1	1	3	1	1	1	2	1	4	1	1	3	2	2	2	2	1	1	2	2	2	2			2	2	2	1	2	2	2	1	1	4	5	1	3	5	3	2	2	4	1	1	4	2
391	19	2	1	1	1	3	1	1	2	1	1	1	1	2	1	2	2	2	2	1	2	1	2	2	2			1	2	2	1	2	2	2	5	2	1	3	5	3	2	2	4	2	2	2	4	4	5
362	20	2	1	1	1	3	1	1	1	1	2	1	1	1	1	1	2	2	2	2	3	3	3	3	3			2	1	2	2	2	2	2	5	4	3	5	3	1	2	4	4	3	5	5	2	5	5
381	21	2	1	1	1	3	1	1	1	1	1	1	1	1	1	1	1	1	1	1	2	1	2	2	2			1	1	2	2	2	2	3	5	5	5	4	1	3	5	1	1	2	5	1	1	3	5
55	23	1	3	2	1	3	2	1	2	2	1	2	1	1	2	1	1	1	1	1	1	2	2	2	2			2	1	2	1	2	2	2	1	4	3	3	4	2	4	4	4	4	4	4	4	4	4
216	21	2	3	3	1	3	2	1	1	2	3	1	1	1	1	2	2	2	2	2	3	3	3	3	3			1	2	2	2	2	2	2	1	2	1	3	3	1	2	3	2	5	2	5	3	5	5
169	19	1	3	1	1	3	1	1	1	1	1	2	1	1	2	2	2	2	2	1	2	1	2	2	2			2	1	2	1	2	2	2	5	4	5	4	4	2	4	4	4	4	5	2	5	4	4
402	22	1	1	1	1	3	2	2	1	1	1	5	1	1	2	1	1	2	2	2	3	3	3	3	3			1	1	2	1	2	2	1	5	4	1	4	5	4	5	4	2	4	4	4	5	5	5
226	21	2	3	3	1	3	1	1	2	1	1	1	1	1	1	1	2	2	2	1	1	1	2	2	2			2	1	2	1	1	2	2	5	5	2	2	2	4	2	3	3	5	3	3	3	4	3
418	22	2	3	2	1	3	1	1	2	2	1	1	1	1	1	2	2	2	1	2	3	3	3	3	3			1	2	2	1	2	2	3	4	4	5	2	5	1	1	5	2	5	5	5	5	5	5
355	20	2	1	1	1	3	2	1	1	2	1	1	1	2	1	1	2	2	2	1	2	1	2	2	2			2	1	2	1	2	2	2	4	4	4	4	4	4	4	4	4	4	4	4	4	4	4
180	22	1	3	3	1	3	1	2	1	1	2	2	1	1	1	2	2	2	1	2	3	3	3	3	3			2	1	2	1	2	2	2	5	4	3	3	5	5	4	4	1	5	5	5	5	5	5
222	19	1	2	3	1	3	2	2	1	2	3	1	1	1	1	1	1	2	1	1	1	1	2	2	2	Internet		2	2	2	1	2	2	2	5	3	4	5	4	3	3	2	3	3	2	4	4	3	3
65	20	1	3	1	1	3	2	1	1	1	2	2	1	1	1	2	2	2	2	2	3	3	3	3	3			2	2	2	1	2	1	2	4	4	5	4	5	3	4	3	3	4	4	5	4	4	4
387	23	2	1	1	1	3	2	1	1	1	3	3	1	1	2	1	1	1	2	1	1	2	2	2	2			2	2	2	1	2	1	2	3	3	2	3	3	3	2	3	3	3	2	3	3	3	5
395	22	2	1	1	1	3	1	1	2	1	1	3	1	1	2	2	2	2	2	2	3	3	3	3	3			2	2	1	2	2	2	1	1	5	2	1	5	1	5	1	1	5	5	2	5	4	4
386	20	1	1	1	1	3	1	1	1	2	3	10	1	1	2	2	2	2	2	1	1	2	2	2	2			2	2	1	2	2	2	2	1	4	5	1	2	3	1	4	3	2	5	2	3	1	5
202	21	1	3	3	1	3	1	1	1	2	1	3	1	1	2	2	2	2	2	2	3	3	3	3	3			2	2	2	1	2	2	3	5	4	5	4	4	1	3	3	2	4	1	1	1	4	4
378	20	2	1	1	1	3	1	1	1	1	3	1	1	1	1	1	1	1	2	1	2	1	2	2	2			2	1	2	2	2	2	3	4	2	4	4	4	2	4	4	2	4	1	4	4	2	2
374	24	1	1	1	1	3	1	1	1	2	1	2	1	1	2	2	2	2	2	1	2	2	1	2	2			1	2	2	2	2	2	2	4	4	5	3	4	1	5	4	4	5	3	1	4	3	2
377	20	2	1	1	1	3	2	1	1	1	1	1	1	1	1	1	1	1	2	1	2	1	2	2	2			2	1	2	1	2	2	2	4	4	3	4	4	2	4	4	4	4	4	4	4	4	2
398	21	1	1	2	1	3	2	1	1	1	1	1	1	1	1	2	2	2	2	1	2	1	2	2	2			1	2	1	2	2	2	3	4	4	4	4	2	2	4	4	4	4	4	3	3	4	3
350	21	1	1	1	1	3	2	1	1	1	2	3	1	1	3	2	2	2	2	1	1	2	2	2	2			2	2	2	2	2	1	2	4	2	4	4	4	5	5	4	2	5	1	5	2	2	2
383	19	2	1	3	1	3	2	1	1	1	3	4	1	1	2	2	2	2	2	1	2	1	2	2	2			2	2	1	2	2	2	2	1	5	1	3	2	1	3	4	2	3	5	5	1	2	4
66	21	2	3	1	1	3	1	1	1	1	1	4	1	1	2	1	1	1	1	1	1	2	2	2	2			2	1	2	1	2	2	3	5	5	4	3	4	4	1	3	1	3	4	4	3	5	2
57	22	2	3	2	1	3	1	1	1	1	2	2	1	1	1	1	1	2	1	2	3	3	3	3	3			2	1	2	2	2	2	3	5	4	3	3	2	2	2	3	3	4	4	3	4	3	5
373	22	1	1	1	1	3	2	1	1	2	3	1	1	2	1	1	1	2	2	2	3	3	3	3	3			2	2	1	1	1	2	2	4	4	5	3	5	2	5	3	5	3	4	3	4	2	5
389	18	2	1	1	1	3	1	1	2	2	1	1	1	2	1	2	2	2	2	2	3	3	3	3	3			1	2	2	2	2	2	2	4	4	5	3	4	1	5	4	4	5	3	1	4	3	2
393	20	2	1	1	1	3	2	1	1	1	3	1	1	1	1	1	1	1	2	2	3	3	3	3	3			2	1	2	2	2	2	2	4	4	3	4	4	3	4	4	4	4	4	4	4	4	2
392	22	2	1	1	1	3	1	1	1	2	1	1	1	1	1	1	1	2	2	2	3	3	3	3	3			2	2	2	1	1	2	2	4	4	3	5	4	4	5	3	4	2	1	1	2	1	5
394	20	2	1	3	1	3	2	1	1	1	3	4	1	1	3	2	1	2	2	1	2	1	2	2	2			2	1	2	1	2	2	3	1	5	1	3	2	1	3	4	2	3	5	5	1	2	5
354	18	2	1	1	1	3	1	1	1	2	1	1	1	2	1	2	2	2	1	2	3	3	3	3	3			1	2	2	2	2	2	2	5	4	4	3	4	3	4	3	4	3	4	3	4	5	3
344	20	2	1	1	1	3	2	1	1	2	3	1	1	1	1	1	1	1	2	2	3	3	3	3	3			1	2	2	2	2	2	2	4	4	4	4	4	3	3	2	2	2	1	1	4	4	3
369	20	1	1	1	1	3	1	1	1	2	2	3	1	1	1	1	1	1	2	2	3	3	3	3	3			2	2	2	1	2	2	2	5	5	3	2	3	1	2	2	4	3	5	1	5	1	5
197	20	1	3	3	1	3	2	1	1	2	3	0	2	2	0	2	2	2	2	2	3	3	3	3	3			1	2	2	1	1	2	4	5	2	3	3	5	2	2	2	3	3	5	4	3	4	4
372	20	1	1	1	1	3	2	1	1	1	1	5	1	1	2	2	2	1	2	1	1	1	2	2	2			1	2	1	2	2	2	2	5	1	4	2	5	2	1	3	2	2	4	4	4	4	4
370	20	1	1	1	1	3	1	1	1	1	1	1	1	1	1	1	1	1	2	1	1	1	1	2	2			1	2	2	2	2	2	2	1	4	1	3	2	3	1	2	2	5	5	5	5	3	4
221	21	1	3	3	1	3	1	1	1	1	1	2	1	1	1	2	2	2	2	1	2	1	2	2	2			1	2	2	1	2	1	2	5	2	5	5	5	4	5	5	4	5	5	5	5	5	5
182	24	2	3	3	1	3	1	1	1	1	1	1	1	1	1	1	2	2	1	2	3	3	3	3	3			2	1	2	1	2	2	3	5	3	4	4	5	2	2	3	3	3	3	4	5	3	3
214	22	2	3	3	1	3	1	1	1	1	1	0	2	2	0	2	2	2	2	1	1	1	2	2	2			1	2	1	1	2	2	4	5	2	3	2	3	3	3	4	2	4	4	4	5	4	5
205	21	2	3	3	1	3	1	1	2	1	1	2	2	2	0	1	1	2	2	1	2	1	2	2	2			1	1	2	1	2	2	4	5	3	3	4	5	1	2	3	2	4	5	2	4	2	4
153	22	2	3	3	1	3	1	1	2	2	1	1	1	2	1	2	2	2	1	2	3	3	3	3	3			2	2	2	1	2	2	2	5	4	2	2	1	1	1	4	4	4	1	1	2	5	4
228	22	1	3	3	1	3	1	1	1	1	2	0	2	2	0	2	2	2	2	1	1	1	2	2	2			1	2	1	1	2	2	4	5	4	4	2	4	2	4	4	4	4	4	4	4	4	4
64	23	1	3	2	1	3	1	1	1	1	1	2	1	1	2	1	1	1	2	1	1	1	2	2	2			1	2	2	1	2	2	2	5	4	4	3	4	3	2	4	5	5	5	2	5	2	4
161	24	1	3	3	1	3	1	1	2	2	1	1	2	2	0	2	2	2	2	1	1	2	1	2	2			2	2	1	2	1	2	4	3	3	2	1	1	1	1	4	3	3	3	3	5	3	4
345	18	2	1	1	1	3	1	1	1	1	2	0	2	2	0	2	2	2	2	2	3	3	3	3	3			2	2	1	2	2	2	4	2	4	1	1	4	1	1	1	1	1	1	4	1	2	5
219	21	2	3	3	1	3	2	1	1	1	1	1	2	2	0	2	1	1	1	2	3	3	3	3	3			1	1	2	1	2	2	4	4	2	4	5	5	1	5	3	3	4	5	1	3	3	1
61	19	2	1	1	1	3	2	1	1	1	2	0	2	2	0	2	2	2	2	1	2	1	2	2	2			2	2	2	1	2	2	4	4	4	2	3	4	2	4	4	2	4	2	4	2	4	5
60	20	2	3	1	1	3	2	1	1	1	1	0	2	2	0	2	2	1	2	2	3	3	3	3	3			1	2	2	1	2	2	4	4	2	1	2	5	1	1	2	3	2	1	1	5	2	5
209	24	1	3	3	1	3	2	1	1	1	2	1	1	1	1	1	2	2	2	2	3	3	3	3	3			1	1	2	1	2	2	3	3	3	5	3	5	2	3	3	3	4	5	3	2	4	5
59	24	1	3	1	1	3	2	1	1	2	1	0	2	2	0	2	2	2	2	2	3	3	3	3	3			2	2	2	1	2	1	4	1	4	1	4	1	3	3	3	2	2	1	4	4	4	3
223	22	2	3	3	1	3	1	1	1	2	3	1	1	1	1	1	1	2	2	2	3	3	3	3	3			2	2	2	1	2	2	3	5	4	1	2	2	2	3	3	3	4	3	4	4	4	4
183	20	2	3	3	1	3	1	1	1	2	1	0	2	2	0	2	2	2	2	2	3	3	3	3	3			2	2	2	2	1	2	4	4	4	5	4	1	1	1	2	2	3	5	1	5	1	5
151	21	1	3	3	1	3	1	1	2	2	1	0	2	2	0	2	2	2	2	2	3	3	3	3	3			2	2	2	1	2	2	4	4	3	3	3	3	2	2	3	4	3	3	3	4	1	4
159	21	2	3	3	1	3	2	1	1	1	1	1	2	2	0	1	1	2	2	1	1	1	2	2	2			2	1	2	1	2	2	4	4	3	3	3	3	2	1	3	4	3	4	3	4	4	3
175	21	2	3	3	1	3	1	1	1	2	2	1	1	2	1	2	2	2	2	2	3	3	3	3	3			1	2	2	1	2	2	3	1	4	5	5	5	3	4	5	3	2	4	5	4	5	4
190	20	2	3	3	1	3	2	1	1	2	1	1	2	2	0	1	2	2	1	1	1	2	2	2	2			2	1	2	1	2	2	4	4	3	2	1	4	2	2	4	5	5	4	4	4	5	5
176	22	1	3	3	1	3	1	1	2	1	3	3	2	2	0	2	2	2	2	2	3	3	3	3	3			2	2	2	1	2	1	4	4	4	3	4	4	1	2	3	2	4	4	4	3	2	5
225	21	2	3	3	1	3	1	1	1	2	1	0	2	2	0	2	2	2	2	2	3	3	3	3	3			2	2	2	1	2	2	4	2	2	2	2	4	3	3	3	3	3	3	3	4	3	5
67	21	2	3	2	1	3	2	1	1	2	1	1	2	2	0	2	2	2	2	2	3	3	3	3	3			2	2	2	1	2	2	4	1	2	1	3	1	1	1	2	1	1	1	1	2	2	4
194	20	1	3	3	1	3	1	1	1	1	1	0	2	2	0	2	2	2	2	2	3	3	3	3	3			1	2	2	1	2	2	4	4	3	2	2	2	1	3	3	3	3	3	3	2	4	4
224	23	2	3	3	1	3	1	1	1	2	2	1	2	2	0	2	2	2	2	1	1	2	2	2	2			2	2	2	1	2	2	4	2	2	2	2	1	3	1	3	3	2	1	3	4	1	5
187	22	1	3	3	1	3	1	1	1	1	1	3	1	1	3	2	2	2	2	1	1	1	2	2	2			1	2	2	1	2	2	3	1	5	5	5	5	3	5	5	5	3	2	5	5	5	5
349	22	1	1	2	1	3	2	1	1	1	1	2	2	2	0	1	1	2	2	1	2	2	1	2	2			1	2	2	2	2	2	4	4	4	2	4	4	1	2	4	4	1	5	2	4	2	1
62	20	2	1	1	1	3	2	1	1	1	2	1	2	2	0	2	2	1	2	1	2	1	2	2	2			2	2	2	2	1	2	4	4	5	1	2	5	2	4	5	2	4	2	5	5	4	1
162	21	2	3	3	1	3	1	1	1	2	2	0	2	2	0	2	2	2	2	2	3	3	3	3	3			2	2	2	1	2	1	4	4	2	1	4	3	2	1	2	4	4	2	2	4	4	4
382	21	2	1	1	1	3	1	1	1	1	1	3	1	2	2	2	2	2	2	1	2	1	2	2	2			2	1	2	2	2	2	2	2	1	1	2	5	2	5	2	3	2	1	5	1	5	3
401	20	2	1	1	1	3	2	1	1	1	1	0	2	2	0	2	2	2	2	1	2	1	2	2	2			2	2	2	2	1	2	4	1	5	1	3	5	1	5	2	2	1	5	5	5	4	4
211	23	1	3	3	1	3	1	1	1	1	1	0	2	2	0	2	2	2	2	1	2	1	2	2	2			2	2	1	2	2	2	4	1	4	3	2	4	2	4	4	4	4	4	2	2	4	5
179	20	2	3	3	1	3	1	1	2	1	1	0	2	2	0	2	2	2	2	1	1	1	2	2	2			1	2	2	1	2	2	4	1	3	2	4	4	2	1	4	2	3	3	5	2	3	4
181	20	1	3	3	1	3	1	1	2	1	3	3	2	2	0	2	2	2	2	1	1	2	2	2	2			1	2	2	1	2	1	4	4	2	1	5	4	2	1	2	4	5	5	5	4	1	5
54	22	1	3	2	1	3	2	1	2	2	2	2	1	2	1	2	2	2	2	1	1	2	2	2	2			2	2	2	1	2	2	3	4	4	1	3	3	1	1	3	3	3	4	1	2	3	2
68	22	1	3	2	1	3	1	1	1	1	1	1	1	1	1	2	2	2	2	1	2	1	2	2	2			2	1	2	2	2	2	3	3	4	2	2	5	3	1	3	2	5	5	5	5	3	5
52	20	2	3	2	1	3	2	1	1	2	1	2	2	2	0	2	2	2	2	1	1	1	2	2	2			1	2	2	1	2	2	4	2	4	4	4	5	4	4	4	2	5	4	4	4	3	4
53	22	2	3	2	1	3	1	1	1	2	1	0	2	2	0	2	2	2	2	2	3	3	3	3	3			2	1	2	1	2	2	4	5	5	5	5	5	5	5	5	5	5	5	5	5	5	1
360	21	2	1	1	1	3	2	1	2	2	2	1	2	2	0	2	2	2	2	2	3	3	3	3	3			2	2	2	1	2	2	4	5	2	3	4	2	2	2	4	2	2	4	4	4	4	2
204	23	2	3	3	1	3	1	1	2	2	2	2	2	2	0	2	2	2	2	2	3	3	3	3	3			2	2	1	1	1	2	4	4	3	3	3	2	2	1	4	2	4	2	4	2	3	4
215	22	1	3	3	1	3	1	1	2	1	3	0	2	2	0	2	2	2	2	2	3	3	3	3	3			1	2	2	2	2	2	4	1	4	2	3	2	2	4	2	4	3	3	2	2	1	5
184	21	1	2	2	1	3	2	2	2	1	1	1	1	1	1	1	1	1	1	1	1	2	2	2	2			2	1	2	1	2	2	3	5	5	2	2	2	2	2	4	4	5	4	5	4	5	4
206	22	1	3	3	1	3	1	1	2	2	3	1	2	2	0	2	2	2	2	1	2	1	2	2	2			2	1	2	1	2	2	4	5	5	4	4	5	1	2	4	3	1	2	5	4	1	2
366	20	2	1	1	1	3	2	1	2	1	1	2	2	2	0	1	1	1	2	1	2	1	2	2	2			2	1	2	2	2	2	4	4	2	4	1	4	4	4	1	5	5	1	1	3	1	5
388	19	2	2	2	1	3	2	1	1	1	2	0	2	2	0	2	2	2	2	1	1	2	2	2	2			1	2	2	1	2	1	4	4	2	2	4	2	1	1	1	2	2	1	2	1	2	5
356	18	2	1	1	1	3	1	1	2	2	1	3	2	2	0	2	2	2	2	2	3	3	3	3	3			1	2	1	1	2	2	4	5	5	3	4	5	3	2	5	3	5	2	4	2	4	5
363	18	2	1	1	1	3	1	1	2	2	1	3	2	2	0	2	2	2	2	2	3	3	3	3	3			1	2	2	1	2	2	4	5	2	2	4	4	3	2	3	4	3	3	2	3	3	2
399	19	1	1	1	1	3	2	1	1	2	1	0	2	2	0	2	2	1	2	2	3	3	3	3	3			1	2	2	1	2	2	4	5	5	4	5	5	3	4	4	3	4	4	4	5	4	4
400	18	2	1	1	1	3	2	1	1	1	1	0	2	2	0	2	2	1	2	1	1	2	2	2	2			2	1	2	2	2	2	4	5	5	2	1	2	4	1	4	5	5	5	5	5	4	4
352	23	1	3	3	1	3	1	1	1	2	1	12	1	1	4	2	2	2	2	2	3	3	3	3	3			2	1	2	2	2	2	1	5	5	1	4	4	3	5	3	5	5	4	3	5	1	5
376	21	2	1	2	1	3	2	1	1	1	1	1	1	1	1	1	1	1	2	1	1	1	2	2	2			2	2	2	1	2	2	2	5	5	3	3	2	2	1	3	3	1	5	5	1	1	5
358	19	2	1	1	1	3	1	1	2	2	1	1	2	2	0	2	2	2	2	2	3	3	3	3	3			1	2	2	1	2	2	4	5	2	5	4	2	2	1	2	2	1	2	2	1	1	4
397	18	2	1	1	1	3	2	1	2	1	2	0	2	2	0	2	2	2	2	1	1	2	2	2	2			1	2	2	2	2	2	4	4	2	2	1	4	3	2	4	1	3	5	2	4	1	4
384	22	1	1	1	1	3	1	2	1	2	1	1	1	1	1	2	2	2	2	2	3	3	3	3	3			2	1	2	2	2	2	2	4	2	3	2	1	1	2	3	2	1	1	2	3	2	2
357	18	2	1	1	1	3	1	1	1	2	1	1	2	2	0	2	2	2	2	2	3	3	3	3	3			1	2	2	1	2	2	4	3	2	5	4	4	2	1	3	4	1	3	5	3	5	3
218	22	2	3	3	1	3	1	1	2	2	3	0	2	2	0	2	2	2	2	2	3	3	3	3	3			1	2	2	2	1	2	4	1	4	4	4	4	4	3	2	2	4	4	4	4	1	5
177	22	1	3	3	1	3	1	1	1	2	1	1	2	2	0	2	2	2	2	2	3	3	3	3	3			2	2	2	1	2	2	4	1	3	2	4	4	2	1	4	4	4	1	2	4	1	4
178	21	2	3	3	1	3	1	1	1	1	1	0	2	2	0	2	2	2	2	1	1	1	2	2	2			2	2	2	1	2	2	4	1	3	2	4	4	2	1	2	2	3	3	5	2	3	4
163	21	1	3	3	1	3	2	1	2	2	1	0	2	2	0	2	2	2	2	2	3	3	3	3	3			1	2	1	1	2	2	4	1	2	1	3	1	1	1	5	4	1	1	1	3	4	1
367	18	2	1	1	1	3	2	1	1	1	1	4	2	2	0	1	1	1	2	1	2	1	2	2	2			2	1	2	2	2	2	4	4	2	3	2	4	3	1	2	2	4	1	1	4	2	5
199	24	2	3	3	1	3	1	1	2	1	1	1	2	2	0	2	2	2	2	1	1	1	2	2	2			1	2	1	1	2	2	4	4	4	2	4	2	2	2	4	2	3	1	1	3	4	4
365	23	1	3	2	1	3	1	1	1	1	1	1	1	1	1	1	1	2	2	2	3	3	3	3	3			2	1	2	2	2	2	3	2	3	3	1	1	2	2	2	1	4	1	1	2	2	1
385	19	2	1	1	1	3	2	1	1	1	1	1	2	2	0	2	2	2	2	2	3	3	3	3	3			1	2	1	1	2	2	4	1	2	1	2	1	1	1	2	1	1	2	2	2	3	2
379	19	2	1	1	1	3	1	1	2	1	1	3	2	2	0	1	1	1	2	1	2	1	2	2	2			2	1	2	2	2	2	4	4	2	4	1	5	4	4	3	4	3	1	1	3	2	5
351	18	2	1	1	1	3	1	1	2	1	1	0	2	2	0	2	2	2	2	2	3	3	3	3	3			2	1	2	2	2	2	4	4	4	1	3	3	1	3	1	5	2	4	1	3	1	2
371	19	2	1	1	1	3	1	1	2	1	1	1	2	2	0	2	1	1	2	1	2	1	2	2	2			1	2	2	2	2	2	4	5	5	4	3	5	3	5	5	4	3	5	5	5	5	1
361	20	2	1	1	1	3	1	1	1	1	1	1	2	2	0	1	2	2	2	2	3	3	3	3	3			1	2	1	1	2	2	4	5	2	4	4	2	2	1	3	3	2	1	4	3	1	4
415	22	2	3	2	1	3	2	1	2	1	1	3	1	1	2	2	2	2	2	2	3	3	3	3	3			2	2	2	1	2	2	2	4	5	4	4	4	2	2	5	3	4	4	3	4	4	4
405	20	2	1	1	1	3	1	1	1	2	1	1	1	2	1	1	2	2	2	1	2	1	2	2	2			2	1	2	2	2	2	2	4	4	1	2	4	1	4	3	4	4	4	4	3	3	5
396	18	2	2	2	1	3	2	1	1	2	1	3	1	1	3	2	2	2	2	1	2	2	2	2	2	Social media		2	1	2	2	2	2	2	2	2	2	2	2	1	1	1	1	1	2	2	2	2	3
364	19	2	1	1	1	3	1	1	2	2	1	0	2	2	0	2	2	2	2	2	3	3	3	3	3			2	2	2	2	1	2	4	5	5	3	4	5	3	2	5	3	5	1	4	2	4	5
380	18	2	1	1	1	3	1	1	1	1	1	2	2	2	0	1	1	1	2	1	2	1	2	2	2			2	1	2	2	2	2	4	4	2	3	5	5	2	4	4	3	3	4	5	4	3	5
348	22	1	1	1	1	3	2	1	1	1	2	1	2	2	0	1	1	1	2	1	1	2	2	2	2			2	2	1	2	2	2	4	1	3	4	3	5	3	1	3	3	3	4	1	5	3	5
404	22	2	1	2	1	3	1	1	1	2	1	3	2	2	0	2	2	1	2	1	2	1	2	2	2			2	1	2	2	2	2	4	4	4	2	1	2	4	4	2	3	4	4	4	4	4	3
121	22	2	2	3	0	2	2	1	1	1	1	3	1	1	1	1	2	2	1	1	2	1	2	2	2			2	1	2	1	2	2	2	5	3	5	4	5	2	3	4	3	4	4	5	5	4	5
126	23	2	2	3	0	2	2	1	1	1	1	1	1	1	1	1	1	2	1	2	3	3	3	3	3			2	1	2	1	2	2	3	4	5	5	5	5	1	3	4	4	5	5	5	5	5	5
144	24	1	2	3	0	2	2	1	1	1	3	6	1	1	2	1	1	2	2	2	3	3	3	3	3			2	1	2	2	2	2	3	5	5	5	5	5	3	5	4	2	5	5	5	5	3	5
146	24	1	2	3	0	2	2	1	1	1	1	3	1	1	1	1	1	1	1	2	3	3	3	3	3			2	1	2	1	2	2	3	5	5	4	4	5	2	1	3	3	1	3	1	1	5	5
88	23	2	2	3	0	2	1	2	1	1	2	1	1	1	1	1	1	2	2	1	1	2	2	2	2			2	1	2	1	2	2	2	5	5	5	4	4	2	2	4	5	5	5	5	5	5	1
136	24	1	2	3	0	2	1	1	1	1	1	3	1	1	2	1	2	2	2	2	3	3	3	3	3			2	1	2	2	2	2	3	5	5	5	1	5	2	2	2	2	2	2	2	4	4	4
102	23	2	2	3	0	2	2	2	1	1	3	1	1	1	1	1	2	2	1	1	1	1	2	2	2			2	1	2	1	2	2	3	5	2	4	5	5	1	5	1	1	5	1	1	5	5	5
122	23	2	1	2	0	2	1	1	1	1	1	2	1	1	1	2	2	2	2	2	3	3	3	3	3			1	2	1	1	2	2	3	2	4	4	4	4	2	4	2	4	2	4	2	4	2	5
86	24	1	2	3	0	2	1	1	1	1	2	2	1	1	1	1	1	1	2	1	2	1	2	2	2			1	1	2	1	2	2	2	5	4	5	5	5	1	1	5	5	5	5	5	4	4	5
117	23	2	2	3	0	2	1	1	1	1	1	1	1	1	1	1	1	2	1	2	3	3	3	3	3			2	1	2	1	2	2	2	5	4	5	4	5	2	1	3	3	5	4	4	5	4	5
74	24	1	2	3	0	2	1	2	1	1	1	5	1	1	2	1	1	1	1	1	1	1	2	2	2			1	1	2	1	2	2	2	5	5	5	5	5	2	4	4	4	4	5	4	4	4	3
134	22	1	2	3	0	2	1	1	1	1	1	2	1	1	2	1	1	1	1	1	1	1	2	2	1			2	1	2	1	2	2	2	5	4	5	5	5	4	5	4	5	5	5	5	5	5	5
108	20	2	2	3	0	2	1	2	1	1	1	1	1	1	1	1	1	1	2	2	3	3	3	3	3			1	1	2	1	2	2	3	5	5	5	4	5	3	3	4	3	5	5	4	4	3	5
129	24	2	2	3	0	2	2	1	1	1	1	3	1	1	2	1	1	1	2	1	2	1	2	2	2			2	1	2	1	2	2	3	5	5	5	4	5	3	5	5	5	5	5	5	3	3	3
111	23	2	2	3	0	2	2	1	1	1	1	2	1	1	2	1	1	1	1	1	1	1	2	2	2			2	2	1	1	2	2	3	5	4	2	5	5	1	1	4	5	5	2	5	5	5	2
99	22	2	2	3	0	2	1	1	2	1	2	1	1	1	1	1	1	2	1	1	2	1	2	2	2			2	1	2	1	2	2	3	5	2	4	4	4	2	5	5	5	5	5	4	4	4	5
109	21	2	2	3	0	2	1	1	1	1	1	3	1	1	2	2	2	1	1	1	1	2	2	2	2			2	1	2	2	2	2	2	5	4	5	2	5	2	4	4	5	5	4	5	4	3	2
106	24	2	1	2	0	2	1	1	2	1	1	2	1	1	1	2	2	2	2	1	2	1	2	2	2			2	2	2	1	2	2	2	4	5	5	5	5	1	4	5	5	5	5	5	5	5	5
137	23	1	1	2	0	2	2	1	1	2	1	1	1	1	1	1	1	2	2	1	1	2	2	2	2			1	2	1	1	2	1	3	4	5	4	2	4	2	1	4	2	4	4	4	4	4	2
145	24	2	2	3	0	2	2	1	1	1	1	4	1	1	2	1	1	1	2	1	1	1	2	2	1			2	1	2	1	2	2	3	1	5	1	5	1	2	2	4	1	1	4	1	1	5	5
139	21	1	2	3	0	2	1	1	1	1	1	3	1	1	3	2	2	1	2	1	1	1	2	2	2			2	2	2	1	2	2	2	5	4	3	5	5	3	3	2	3	5	1	2	2	2	5
83	24	1	2	3	0	2	1	1	2	1	2	1	1	1	1	1	1	1	2	2	3	3	3	3	3			2	1	2	2	2	2	3	5	2	2	2	5	1	5	5	5	5	5	5	5	5	4
148	23	2	1	1	0	2	1	1	2	1	2	3	1	1	1	1	1	1	2	1	2	1	2	2	2			2	1	2	1	2	2	2	5	5	5	4	4	1	1	4	4	4	4	4	4	4	4
105	23	1	1	2	0	2	1	2	1	1	2	2	1	1	2	1	1	1	2	1	1	1	2	2	2			2	1	2	1	2	2	1	4	2	2	2	5	5	1	2	5	5	5	5	2	5	5
107	24	2	2	3	0	2	2	1	1	1	2	1	1	1	1	1	1	2	2	1	2	1	2	2	2			2	1	2	2	2	2	2	2	4	2	4	5	1	5	5	2	5	2	3	5	5	4
76	23	1	2	2	0	2	2	1	1	2	1	5	1	1	3	1	1	1	2	1	1	2	2	2	2	Leaflets		1	1	2	1	2	2	2	5	4	5	5	5	2	3	4	5	4	5	3	2	3	4
112	24	2	2	3	0	2	1	1	1	2	2	3	1	1	1	1	1	1	1	2	3	3	3	3	3			2	1	2	1	2	2	2	5	4	4	4	4	2	2	4	4	4	4	2	4	4	4
127	22	2	2	3	0	2	1	1	2	1	1	1	1	1	1	1	1	1	2	1	2	1	2	2	2			2	1	1	1	2	2	3	4	3	3	3	4	2	2	4	3	4	4	4	4	3	4
77	23	1	2	3	0	2	1	1	1	1	3	1	1	1	1	2	2	2	2	1	1	1	2	2	2			1	2	2	1	2	2	2	5	5	5	5	5	4	5	4	1	5	1	5	5	5	5
79	22	2	2	3	0	2	1	2	1	2	1	1	1	2	1	1	2	2	2	1	2	1	2	2	2			2	1	2	1	2	2	3	2	4	3	5	5	5	5	3	3	5	5	5	5	5	2
80	23	1	2	3	0	2	2	1	2	2	1	7	1	1	2	1	1	1	1	1	1	2	2	2	2			2	1	2	1	2	2	2	5	3	3	5	2	3	1	5	4	5	5	5	5	5	5
78	23	1	2	3	0	2	1	1	2	2	1	3	1	1	2	1	1	1	1	1	2	1	2	2	2			1	1	2	1	2	2	3	1	2	1	4	2	2	1	2	1	3	1	1	2	1	5
84	24	1	2	3	0	2	1	1	1	1	2	2	1	1	1	2	2	2	2	1	1	2	2	2	2			1	1	2	1	2	2	3	1	4	4	3	4	2	1	4	4	4	4	4	4	5	5
93	23	2	2	2	0	2	2	2	1	1	1	4	1	1	2	2	2	1	1	1	1	1	2	2	1			2	1	2	1	2	2	2	5	2	2	2	5	2	5	3	3	5	5	4	5	4	3
87	24	2	2	3	0	2	1	1	1	1	1	1	1	1	1	1	1	2	1	2	3	3	3	3	3			2	1	2	1	2	2	3	4	4	3	4	4	3	2	4	4	3	2	3	4	4	4
71	18	2	1	1	0	2	1	1	1	1	1	2	1	1	1	1	1	1	2	1	1	1	2	2	2			2	1	2	1	2	2	2	5	5	5	5	5	2	3	4	2	4	5	5	5	5	4
70	24	2	2	3	0	2	1	1	2	1	2	1	1	1	1	1	2	2	1	2	3	3	3	3	3			2	1	2	2	2	2	3	5	3	4	2	5	2	2	4	3	5	4	4	5	4	2
113	23	1	1	2	0	2	2	1	1	1	1	3	1	1	2	1	2	2	1	1	1	1	2	2	2	Social media		2	1	2	2	2	2	2	5	5	5	5	5	3	4	4	2	2	5	5	5	5	5
95	23	1	2	3	0	2	1	1	1	1	1	4	1	1	4	2	2	2	2	1	1	1	2	2	2			1	2	2	1	2	2	2	5	5	5	4	5	3	2	4	2	4	5	4	2	1	5
128	23	2	2	3	0	2	2	1	1	1	1	1	1	1	1	2	2	2	2	1	1	1	2	2	2			2	2	1	2	2	2	3	5	5	5	4	5	2	1	5	5	5	5	5	5	1	5
142	21	2	2	3	0	2	1	1	1	1	1	1	1	1	1	1	1	1	1	2	3	3	3	3	3			2	1	2	2	2	2	3	4	4	4	4	4	2	4	2	2	4	4	4	4	2	4
81	23	2	2	3	0	2	2	1	1	2	1	1	1	1	1	2	2	2	2	2	3	3	3	3	3			1	1	2	1	2	2	3	5	5	5	5	5	2	2	5	5	5	5	5	5	2	5
110	20	1	2	3	0	2	2	1	1	1	1	1	1	1	1	1	1	1	1	1	1	1	2	2	2			1	1	2	1	2	2	2	4	4	1	3	1	2	3	1	5	1	1	4	1	2	4
118	24	2	2	3	0	2	2	1	1	2	1	5	2	2	0	2	2	1	1	1	1	1	2	2	2			2	1	2	1	2	2	4	1	5	5	2	5	2	2	5	2	1	1	5	5	5	5
143	23	2	2	3	0	2	1	1	1	1	1	1	2	2	0	2	2	1	2	1	2	1	2	2	2			1	1	2	1	2	2	4	5	2	5	4	5	2	4	2	2	5	4	5	4	2	4
85	22	2	2	3	0	2	2	1	1	1	2	1	2	2	0	2	2	2	2	2	3	3	3	3	3			1	1	1	2	2	2	4	5	3	4	2	4	2	1	4	5	5	2	3	4	4	4
120	23	2	2	3	0	2	1	2	2	2	3	1	1	1	1	2	2	2	1	1	1	1	2	2	2			2	1	2	1	2	2	3	1	5	2	2	4	2	2	5	5	5	2	4	2	5	5
138	20	2	2	3	0	2	1	1	1	2	3	3	1	1	2	2	1	1	2	1	1	1	2	2	2			2	1	2	1	2	2	3	5	4	5	4	4	2	2	3	4	5	5	5	5	4	4
141	22	2	2	3	0	2	1	1	1	2	1	1	2	2	0	1	1	2	2	1	2	1	2	2	2			2	1	2	1	1	2	4	4	4	2	4	5	2	2	5	4	5	5	5	5	5	5
130	23	1	1	2	0	2	2	1	1	2	1	2	2	2	0	2	2	2	2	1	1	1	2	2	2			1	2	2	1	2	2	4	4	3	5	4	5	3	1	4	3	5	5	4	4	2	4
114	21	2	2	3	0	2	2	1	1	2	1	1	1	1	1	1	2	1	1	1	2	1	2	1	2			2	1	2	1	2	2	3	5	5	5	2	5	1	1	5	3	5	5	5	5	4	5
82	22	2	2	3	0	2	1	1	1	1	1	1	2	2	0	1	1	1	2	1	1	1	2	2	2			1	1	2	1	2	2	4	4	5	4	4	4	2	1	4	3	5	4	5	5	4	1
91	22	2	1	2	0	2	1	1	1	2	1	4	2	2	0	2	2	2	2	1	1	1	2	2	2			1	2	2	1	2	2	4	5	5	5	5	5	2	1	5	4	5	5	5	5	2	5
116	23	2	2	3	0	2	1	1	1	1	1	1	1	1	1	2	2	2	2	2	3	3	3	3	3			1	2	2	1	2	2	3	5	4	5	1	4	1	1	5	5	4	1	5	5	4	1
100	22	2	1	2	0	2	1	1	1	2	3	1	1	1	1	1	1	2	1	2	3	3	3	3	3			2	2	2	1	2	2	3	5	5	4	5	5	2	2	4	4	4	4	2	4	2	4
103	23	2	2	3	0	2	1	1	1	1	2	2	2	2	0	2	2	2	2	1	1	1	1	2	2			1	2	2	1	2	2	4	5	5	4	5	5	3	1	5	5	3	5	1	3	5	5
125	20	1	1	1	0	2	2	1	2	1	1	2	2	2	0	2	2	2	2	2	3	3	3	3	3			1	2	1	1	2	1	4	4	5	4	4	5	5	2	3	4	4	5	5	5	5	4
92	21	2	2	2	0	2	1	2	1	2	1	5	2	2	0	2	2	2	2	1	2	1	2	2	2			1	2	2	1	2	2	4	5	5	5	5	5	2	5	5	5	5	5	2	5	1	5
94	24	1	2	3	0	2	1	1	1	2	1	1	1	1	1	2	2	2	1	1	2	1	2	2	2			1	1	2	1	2	2	3	5	4	5	5	5	5	2	4	4	4	4	4	4	4	5
131	24	1	1	2	0	2	1	1	1	2	3	2	1	1	1	2	2	2	2	2	3	3	3	3	3			1	2	1	1	2	2	2	5	5	5	4	5	3	2	5	3	5	5	5	2	5	4
90	24	1	2	3	0	2	1	1	2	2	1	1	1	1	1	2	2	2	2	2	3	3	3	3	3			1	2	1	2	2	2	3	3	2	1	2	4	1	4	4	4	5	1	4	4	4	4
89	21	2	2	3	0	2	1	1	1	2	2	0	2	2	0	2	2	2	2	2	3	3	3	3	3			2	2	1	1	2	2	4	3	3	2	3	3	2	2	3	3	3	3	3	3	3	3
72	24	1	2	3	0	2	1	1	2	1	2	0	2	2	0	2	2	2	2	1	1	1	2	2	2			1	2	2	2	2	2	4	4	4	4	4	4	3	2	2	3	3	4	4	4	4	4
246	22	2	3	1	1	1	1	1	1	1	1	2	1	1	1	1	2	2	2	1	2	1	1	2	2			1	1	2	1	2	2	2	5	4	2	3	1	1	1	3	4	1	4	4	2	4	5
259	21	2	3	1	1	1	1	1	2	2	1	1	1	1	1	1	1	2	2	1	1	1	2	2	2			1	1	2	1	2	2	3	4	4	3	4	3	2	1	4	3	3	4	4	3	4	5
104	22	1	3	2	1	1	2	1	1	1	1	1	1	1	1	1	1	1	1	2	3	3	3	3	3			1	2	2	2	2	2	3	4	2	1	3	3	2	2	2	4	4	1	1	3	3	5
133	22	2	3	2	1	1	2	1	1	1	1	1	1	1	1	1	1	1	2	1	1	2	2	2	2			2	1	2	2	2	2	3	5	2	5	5	5	2	1	4	2	4	5	5	5	5	5
336	20	2	3	1	1	1	2	1	1	1	1	1	1	1	1	1	1	2	2	2	3	3	3	3	3			1	1	2	1	2	2	2	5	5	1	2	3	4	4	4	2	4	4	4	4	4	4
273	24	1	3	2	1	1	2	1	2	2	1	1	1	1	1	1	1	1	2	2	3	3	3	3	3			1	1	2	1	2	2	3	4	2	2	3	3	2	2	4	4	4	2	4	4	4	4
303	22	1	3	1	1	1	2	1	2	1	1	1	1	1	1	1	1	1	1	1	1	1	2	2	2			1	1	2	1	2	2	3	3	4	1	2	4	3	3	4	3	3	3	3	4	1	3
147	24	2	3	2	1	1	1	1	1	1	2	4	1	1	4	1	1	1	1	1	1	2	2	2	2			2	1	2	2	2	2	1	5	2	5	5	5	2	4	2	3	4	5	4	4	1	5
263	22	1	3	1	1	1	1	1	1	1	2	1	1	1	1	1	1	1	2	1	1	1	2	2	2			2	1	2	1	2	2	3	4	3	4	4	5	1	1	4	1	1	1	5	5	5	4
317	22	1	3	1	1	1	1	1	1	1	1	2	1	1	2	1	1	1	2	1	1	1	2	2	2			2	2	2	1	2	2	2	4	4	1	4	4	1	4	4	2	4	4	4	4	4	4
258	24	2	3	3	1	1	1	1	1	1	2	1	1	1	1	1	1	2	1	2	3	3	3	3	3			2	1	2	1	2	2	3	4	2	2	3	1	2	2	2	2	2	1	2	2	2	5
101	23	1	3	2	1	1	1	2	1	1	3	4	1	1	4	1	1	1	1	1	1	2	2	2	2			2	1	2	2	2	2	1	2	2	5	5	5	2	4	2	3	4	4	5	5	4	5
295	20	1	3	1	1	1	2	1	1	1	1	2	1	1	2	1	2	1	1	1	2	1	2	2	2			1	1	2	1	2	2	2	5	2	5	5	5	5	5	5	5	5	5	5	5	5	5
304	21	1	3	1	1	1	1	1	1	1	1	1	1	1	1	1	1	1	1	1	2	1	2	2	2			2	1	2	1	2	2	2	3	1	4	5	2	1	3	5	5	1	3	2	3	1	2
294	21	2	3	1	1	1	2	1	1	1	1	1	1	1	1	1	2	2	2	1	1	1	1	1	2			1	1	2	1	2	2	3	5	1	5	5	5	5	1	4	5	5	5	5	5	5	5
337	21	1	3	1	1	1	2	1	1	1	2	1	1	1	1	1	1	2	2	1	1	1	2	2	2			1	1	2	1	2	2	2	5	3	3	2	5	1	4	2	5	3	4	3	2	4	5
284	20	2	3	1	1	1	2	1	1	2	1	1	1	1	1	2	2	2	2	2	3	3	3	3	3			2	1	2	1	2	2	2	5	4	2	2	4	2	4	4	4	4	4	4	4	4	4
249	21	2	3	1	1	1	1	1	1	2	1	1	2	2	0	1	2	1	2	2	3	3	3	3	3			1	2	2	1	1	2	4	2	4	4	4	4	4	2	4	4	4	4	4	4	4	4
315	22	2	3	1	1	1	1	1	1	1	3	1	1	1	1	2	2	2	2	2	3	3	3	3	3			1	2	1	1	2	2	3	2	2	2	2	3	3	2	2	4	4	4	4	4	4	4
289	20	1	3	1	1	1	2	1	1	1	3	3	1	1	2	2	1	2	2	2	3	3	3	3	3			1	2	2	1	2	2	2	1	5	3	2	5	4	3	2	3	5	5	4	3	2	5
241	22	1	3	1	1	1	2	1	1	1	2	5	1	1	1	1	1	2	2	1	1	2	2	2	2			2	1	1	1	2	2	2	4	3	4	4	5	3	2	2	3	1	2	3	2	4	5
334	23	1	3	1	1	1	2	1	1	1	1	1	1	1	1	2	2	2	1	1	1	1	2	2	2			2	1	2	1	2	2	2	4	4	5	1	5	4	4	4	3	3	3	4	2	2	3
311	21	2	3	1	1	1	2	2	1	1	2	1	1	1	1	1	2	2	2	1	1	1	2	2	2	Internet		2	1	1	1	2	2	3	3	2	2	1	2	1	1	5	3	5	4	2	5	4	1
305	21	1	3	1	1	1	2	1	1	1	1	1	1	1	1	2	2	1	1	1	1	1	2	2	2			1	1	2	1	2	2	2	1	2	1	3	5	4	2	3	5	5	1	5	4	4	5
312	22	1	3	1	1	1	2	1	1	2	3	1	1	1	1	1	1	2	2	1	1	1	2	2	2			1	1	2	2	2	2	3	5	3	2	4	5	1	1	3	5	5	5	5	5	4	5
326	23	1	3	2	1	1	2	1	1	1	1	2	1	1	2	1	1	1	1	2	3	3	3	3	3			1	1	2	1	2	2	2	5	4	2	2	5	2	2	1	5	2	5	1	5	5	5
257	21	1	3	3	1	1	2	1	1	1	1	1	1	1	1	2	2	2	2	2	3	3	3	3	3			1	1	2	1	2	2	3	5	5	5	3	1	1	5	3	3	2	5	5	5	3	5
306	19	1	3	1	1	1	2	1	1	2	2	1	1	1	1	2	2	2	2	1	1	1	2	2	2			1	1	1	1	2	2	2	4	5	5	3	3	4	3	3	3	3	5	5	5	4	4
250	21	1	3	1	1	1	1	1	1	1	1	6	1	1	4	2	1	1	1	1	1	1	2	2	2			1	2	2	1	2	2	3	4	2	2	1	5	5	1	5	5	3	5	1	3	5	5
298	22	1	3	1	1	1	2	1	1	2	1	3	1	1	3	2	2	2	2	1	1	1	2	2	2			2	2	2	2	2	1	2	1	2	4	4	3	3	4	2	3	3	3	1	1	4	3
279	20	2	3	2	1	1	1	1	1	2	1	1	1	1	1	2	2	2	1	2	3	3	3	3	3			2	2	2	1	2	2	2	5	5	5	3	5	1	3	5	3	3	5	3	5	3	5
119	23	2	3	2	1	1	1	2	1	2	3	4	1	1	3	2	1	2	2	1	1	1	2	2	2			2	1	2	2	2	2	3	5	2	4	3	1	2	1	4	4	4	4	4	4	3	5
75	23	2	3	2	1	1	1	1	1	1	3	6	1	1	4	1	1	2	1	1	1	2	2	2	2			2	1	2	2	2	2	3	5	2	3	3	3	2	3	2	3	4	4	3	3	5	1
247	23	1	3	1	1	1	1	1	1	1	2	1	1	1	1	1	1	2	2	1	1	2	2	2	2			2	1	2	1	2	2	2	4	5	2	2	4	2	2	4	4	4	2	4	4	2	4
261	22	1	3	1	1	1	2	1	1	1	1	1	1	1	1	1	1	1	1	2	3	3	3	3	3			1	1	2	1	2	2	3	4	2	5	5	3	3	4	3	2	4	1	4	3	4	3
262	23	1	3	1	1	1	1	1	2	1	1	1	1	1	1	2	2	2	2	1	1	2	2	2	2			1	1	2	1	2	2	2	2	2	5	4	4	4	1	4	4	4	4	4	4	2	5
301	24	1	3	1	1	1	2	1	1	1	1	3	1	1	3	1	1	1	1	2	3	3	3	3	3			2	2	2	1	2	2	3	1	3	3	3	3	2	3	3	3	3	3	4	4	4	5
332	20	2	3	1	1	1	1	1	1	1	1	1	1	1	1	1	1	1	1	1	1	2	2	2	2			1	1	2	1	2	2	2	1	1	2	3	4	2	2	2	2	2	2	2	1	2	5
293	22	1	3	1	1	1	1	1	1	1	1	3	1	1	2	1	1	2	2	1	2	1	2	2	2			2	2	2	1	2	2	2	5	4	4	3	4	4	1	3	3	4	4	4	2	1	5
245	21	2	3	1	1	1	2	1	1	2	3	4	1	1	3	2	2	2	1	1	1	1	1	1	2			1	2	2	1	2	2	1	4	4	2	3	5	2	3	3	2	3	5	2	4	5	4
255	21	2	3	1	1	1	2	1	1	2	3	1	1	2	1	2	1	2	2	2	3	3	3	3	3			2	1	2	1	2	2	2	2	4	2	4	4	4	2	2	4	4	2	2	4	4	2
239	19	1	3	1	1	1	2	1	1	2	2	2	1	1	1	2	2	1	1	1	1	1	2	2	2			1	2	2	1	2	2	1	5	2	3	5	5	1	4	1	1	5	1	2	3	1	5
254	24	1	3	3	1	1	2	1	1	1	2	3	1	2	2	2	1	1	2	2	3	3	3	3	3			2	1	2	1	2	2	2	5	4	1	3	5	1	1	5	3	3	1	4	3	3	4
292	22	1	3	1	1	1	1	1	1	1	1	2	1	1	2	1	1	1	1	1	1	1	1	2	2			1	1	2	2	2	1	3	4	4	4	5	5	2	2	5	3	5	3	5	5	5	5
291	21	1	3	1	1	1	1	1	2	1	2	3	1	1	2	2	2	2	2	1	1	1	2	2	2			1	1	2	1	2	2	2	4	4	4	1	4	3	2	4	3	4	2	3	2	4	3
267	19	2	3	1	1	1	2	1	2	2	1	4	1	1	2	2	2	2	2	1	1	1	2	2	2			2	2	2	1	2	2	2	4	2	4	4	3	2	2	1	3	3	1	2	2	4	4
331	22	1	3	1	1	1	1	1	2	1	1	3	1	1	1	1	1	1	1	1	1	1	2	2	2			2	1	2	1	2	2	2	5	4	5	3	5	3	3	4	3	4	4	4	5	3	2
308	22	1	3	1	1	1	2	1	2	2	1	1	1	1	1	1	1	2	1	2	3	3	3	3	3			1	2	2	2	2	2	3	5	5	4	2	5	3	2	4	2	5	5	4	4	1	5
310	24	1	3	1	1	1	2	1	1	1	1	1	1	1	1	1	1	1	2	1	1	1	2	2	2			1	1	2	1	2	2	2	5	5	5	1	5	1	5	2	2	1	4	4	3	5	1
411	22	2	3	2	1	1	1	1	1	1	3	4	1	1	1	1	1	2	2	1	2	1	1	2	2			2	1	2	2	2	2	3	4	4	4	4	5	4	5	4	4	4	5	4	4	3	4
341	20	2	3	1	1	1	1	1	1	2	1	2	1	1	1	1	2	2	2	2	3	3	3	3	3			1	1	2	1	2	2	3	4	2	4	4	5	4	4	2	2	2	4	2	2	2	1
278	21	2	3	1	1	1	1	1	2	1	1	2	1	1	1	1	1	1	1	1	1	1	2	2	2			2	1	2	1	2	2	2	4	4	3	3	3	1	1	4	1	5	5	3	5	5	5
300	20	2	3	1	1	1	2	1	1	1	2	1	1	1	1	1	1	1	1	1	1	2	2	1	2	Internet		2	1	2	1	2	2	3	4	4	4	2	2	2	2	2	3	3	3	3	2	2	5
256	21	1	3	1	1	1	2	1	2	1	1	2	1	1	2	1	1	1	1	1	1	2	2	2	2			2	1	2	1	2	2	2	2	4	1	4	4	2	4	4	5	5	4	5	4	3	4
124	24	1	3	2	1	1	2	1	1	2	1	2	1	1	2	1	1	2	2	2	3	3	3	3	3			2	1	2	2	2	2	2	5	4	5	4	5	2	2	5	4	4	5	4	5	4	5
97	21	1	3	2	1	1	1	1	1	1	1	1	1	1	1	1	2	2	2	2	3	3	3	3	3			2	1	2	2	2	2	2	5	3	2	5	5	2	1	3	3	4	3	3	3	4	5
274	22	1	3	1	1	1	2	1	1	1	3	3	1	1	1	1	1	2	2	2	3	3	3	3	3			1	1	2	1	2	2	3	4	4	4	1	4	4	3	4	4	3	3	4	5	4	5
340	21	1	3	1	1	1	2	2	1	1	1	2	1	1	1	1	1	1	2	1	1	1	2	2	2			1	1	1	1	2	2	2	1	3	3	3	3	3	2	4	3	3	3	3	3	3	3
314	22	1	3	1	1	1	2	1	1	2	1	3	1	1	3	1	1	2	1	2	3	3	3	3	3			1	2	1	1	1	2	2	4	4	3	3	3	3	2	3	3	4	3	3	4	3	5
417	24	1	3	2	1	1	1	2	2	1	3	2	1	1	1	2	2	2	2	1	1	1	2	2	2			1	1	1	2	2	2	3	1	2	2	2	2	2	4	5	4	3	3	4	5	3	2
253	22	2	3	1	1	1	2	1	1	1	1	2	1	1	2	2	1	2	2	2	3	3	3	3	3			2	1	2	1	2	2	2	4	3	5	3	3	2	2	3	4	4	1	2	4	4	5
73	23	2	3	2	1	1	1	1	1	1	1	1	1	1	1	1	1	2	1	1	2	1	2	2	2			2	1	2	2	2	2	2	4	2	1	4	4	3	2	5	5	5	3	3	5	5	5
343	22	1	3	2	1	1	1	1	1	2	1	3	1	1	3	2	2	2	2	1	2	1	2	2	2			2	2	2	1	2	2	3	2	1	2	3	2	3	4	1	2	3	1	4	4	4	2
132	22	2	3	2	1	1	1	1	1	1	1	1	1	1	1	1	1	1	1	2	3	3	3	3	3			2	2	2	1	2	2	2	4	4	4	5	4	1	1	5	2	5	5	4	4	5	1
321	21	2	3	1	1	1	2	1	2	1	1	0	2	2	0	2	2	2	2	1	1	1	2	2	2			2	1	1	1	2	2	4	2	1	3	3	2	4	3	5	5	3	1	3	3	5	5
282	21	2	3	1	1	1	1	1	1	1	1	0	2	2	0	2	2	1	2	2	3	3	3	3	3			1	1	2	1	2	2	4	4	4	1	4	4	1	4	4	1	4	1	4	5	5	1
318	19	2	3	1	1	1	1	1	1	1	2	0	2	2	0	2	2	2	2	1	1	1	1	2	2			1	1	2	1	2	2	4	5	4	3	5	5	2	2	5	3	5	5	1	3	3	5
283	22	1	3	1	1	1	1	1	1	1	1	2	1	1	2	2	2	2	2	1	1	1	2	2	2			1	1	2	1	2	2	1	3	3	4	4	4	4	4	4	4	4	4	4	4	1	2
281	21	2	3	1	1	1	2	1	1	1	1	0	2	2	0	2	2	1	2	2	3	3	3	3	3			1	2	2	1	2	2	4	5	4	5	5	5	1	4	5	1	5	5	5	5	4	5
287	20	1	3	1	1	1	1	1	1	1	1	2	2	2	0	2	2	2	2	2	3	3	3	3	3			2	2	2	2	1	2	4	1	5	1	5	1	1	1	2	1	1	1	1	2	4	5
260	20	2	3	1	1	1	2	1	1	1	1	0	2	2	0	2	2	2	2	1	1	2	2	2	2			2	2	2	1	2	2	4	4	2	2	1	3	1	1	4	1	3	2	2	4	2	2
313	22	1	3	1	1	1	1	1	1	1	1	0	2	2	0	2	2	2	2	2	3	3	3	3	3			1	1	2	1	2	2	4	5	5	4	1	2	3	1	4	3	5	5	4	4	5	5
286	21	2	3	1	1	1	1	1	1	2	1	1	2	2	0	2	2	2	2	1	1	1	2	2	2			2	2	2	1	2	2	4	5	4	3	2	3	3	4	5	4	5	4	4	5	5	4
277	21	2	3	1	1	1	1	1	1	2	1	0	2	2	0	2	2	2	2	2	3	3	3	3	3			1	1	2	1	2	2	4	5	4	3	4	3	3	1	3	2	3	3	3	3	4	4
299	21	2	3	1	1	1	1	1	1	1	3	1	2	2	0	2	2	2	2	2	3	3	3	3	3			2	2	1	2	2	2	4	4	4	3	1	3	3	1	1	1	3	3	1	4	1	5
420	22	2	3	3	1	1	1	1	1	2	1	2	1	1	1	1	2	2	1	2	3	3	3	3	3			2	2	1	1	2	2	2	1	5	3	3	5	1	5	3	1	3	1	1	3	5	5
327	23	1	3	2	1	1	2	1	1	1	1	0	2	2	0	2	2	2	2	2	3	3	3	3	3			1	2	2	1	2	2	4	5	4	5	5	5	5	3	5	5	5	5	5	5	3	1
243	22	1	3	1	1	1	2	1	2	1	1	2	1	1	1	1	1	2	2	2	3	3	3	3	3			2	1	2	1	2	2	2	4	2	2	3	5	2	5	4	3	3	5	4	4	5	3
275	22	1	3	2	1	1	2	1	1	2	2	0	2	2	0	2	2	2	2	1	1	1	2	2	2			2	1	2	1	2	2	4	3	4	3	4	5	2	2	2	3	2	2	2	2	4	5
302	22	1	3	1	1	1	1	1	1	1	2	0	2	2	0	2	2	2	2	2	3	3	3	3	3			1	2	2	2	2	2	4	2	2	3	2	5	3	4	3	2	5	5	5	4	3	5
296	21	2	3	1	1	1	1	1	2	2	1	0	2	2	0	2	2	1	2	1	1	2	2	2	2			1	1	2	1	2	2	4	4	2	2	2	3	2	2	4	3	2	5	2	3	5	3
307	23	1	3	1	1	1	2	1	1	2	1	1	1	1	1	1	1	2	1	2	3	3	3	3	3			1	1	1	1	2	2	3	4	2	3	3	4	2	2	2	3	2	2	4	1	4	5
276	24	1	3	3	1	1	2	2	1	2	3	1	1	1	1	2	2	2	1	1	1	1	2	2	2			2	2	1	2	2	2	3	4	2	3	4	4	4	4	2	2	2	5	3	4	4	4
320	20	2	3	1	1	1	2	1	1	2	2	1	1	1	1	2	2	1	1	1	2	1	2	2	2			2	1	2	1	2	2	3	4	4	1	4	3	1	1	4	2	4	2	4	4	2	4
240	23	1	3	1	1	1	1	1	1	1	1	0	2	2	0	2	2	2	2	1	1	1	2	2	2			1	2	2	1	2	2	4	1	3	4	3	4	2	1	4	4	4	4	4	4	4	5
324	20	2	3	1	1	1	1	1	2	2	1	1	2	2	0	2	2	2	2	2	3	3	3	3	3			1	2	2	1	2	2	4	5	4	5	4	5	3	4	5	5	3	5	5	3	4	4
319	22	2	3	1	1	1	1	1	1	2	1	1	2	2	0	2	2	2	2	2	3	3	3	3	3			1	1	2	1	2	2	4	4	4	2	4	4	4	4	4	1	4	5	5	5	5	5
419	23	2	3	2	1	1	1	1	1	2	1	2	1	1	1	1	1	2	2	2	3	3	3	3	3			2	1	2	2	2	2	3	4	4	4	4	4	3	2	4	4	4	4	4	4	4	4
338	20	1	3	1	1	1	1	1	2	1	1	1	2	2	0	1	1	1	2	1	1	1	2	2	2			1	1	1	1	2	2	4	4	4	1	1	2	2	1	5	3	1	1	1	1	2	5
264	21	2	3	1	1	1	1	1	1	1	1	3	2	2	0	1	2	2	2	1	1	1	2	2	2			2	1	1	1	2	2	4	4	4	2	3	2	3	3	2	3	2	2	3	1	2	5
316	21	2	3	1	1	1	1	1	1	1	1	1	1	1	1	2	2	2	2	2	3	3	3	3	3			1	2	1	1	2	2	2	4	2	2	2	3	3	2	2	4	4	4	4	4	4	3
248	23	2	3	1	1	1	1	1	2	2	1	3	1	1	1	2	2	2	1	1	2	1	2	2	2			2	2	2	1	2	2	3	1	5	5	1	5	1	1	4	1	1	1	1	4	5	5
265	22	2	3	1	1	1	2	1	1	2	1	1	1	1	1	2	2	2	2	1	2	1	2	2	2			2	2	2	1	2	2	3	1	2	1	1	2	1	1	2	3	1	2	1	1	3	5
266	19	2	3	1	1	1	2	1	1	2	2	0	2	2	0	2	2	2	2	2	3	3	3	3	3			2	2	2	1	2	2	4	4	4	4	4	4	4	4	4	4	4	4	4	4	4	2
269	20	2	3	1	1	1	1	1	1	1	1	3	1	1	1	2	2	2	2	2	3	3	3	3	3			1	1	2	1	2	2	2	4	2	4	4	4	2	1	3	4	1	4	4	4	4	2
290	23	2	3	1	1	1	2	1	1	2	2	1	1	1	1	2	2	2	2	2	3	3	3	3	3			1	1	2	2	2	2	2	4	3	1	3	2	1	1	2	3	3	3	3	3	2	4
285	22	2	3	1	1	1	1	1	1	1	1	0	2	2	0	2	2	2	2	1	1	1	1	2	2			2	2	2	1	2	1	4	2	2	4	3	4	2	4	4	2	4	4	4	4	4	5
325	22	2	3	1	1	1	1	1	1	2	1	1	2	2	0	2	2	2	2	2	3	3	3	3	3			1	2	2	1	2	2	4	5	5	2	5	5	3	5	5	3	5	5	5	5	5	4
309	20	2	3	1	1	1	1	1	2	1	1	1	1	1	1	2	2	2	2	2	3	3	3	3	3			2	1	1	1	2	2	3	5	2	3	2	2	2	2	1	4	1	2	3	5	4	4
280	22	1	3	1	1	1	1	1	1	1	1	1	2	2	0	2	2	2	2	1	2	1	2	2	2			2	1	2	2	2	2	4	4	2	4	1	5	2	2	3	3	3	1	3	1	5	4
335	21	2	3	2	1	1	1	1	2	1	1	0	2	2	0	2	2	1	2	2	3	3	3	3	3			1	2	2	1	2	2	4	1	1	1	5	1	1	5	3	1	4	5	5	5	3	3
297	21	2	3	1	1	1	1	1	2	2	1	4	2	2	0	2	2	2	2	1	1	1	2	2	2	Internet		1	1	1	1	1	2	4	5	5	5	5	5	5	5	5	5	5	3	3	3	3	5
242	21	2	3	1	1	1	1	1	1	1	1	0	2	2	0	2	2	2	2	2	3	3	3	3	3			2	2	2	1	1	2	4	5	4	5	5	5	2	2	3	2	5	5	5	5	4	5
268	22	2	3	1	1	1	1	1	1	1	1	4	1	1	2	1	2	2	2	2	3	3	3	3	3			2	1	2	2	2	2	2	4	2	4	4	4	4	1	3	2	1	4	4	4	4	2
115	23	2	3	2	1	1	2	1	2	2	1	3	1	1	2	2	2	1	2	2	3	3	3	3	3			2	1	2	2	2	2	3	4	4	2	4	3	4	2	2	4	4	4	4	2	4	4
323	20	2	3	1	1	1	2	1	2	1	2	1	1	1	1	1	1	2	1	2	3	3	3	3	3			2	1	2	1	2	2	2	3	1	1	3	1	4	3	2	3	2	3	4	2	3	4
272	19	1	3	1	1	1	2	1	1	1	2	1	1	2	1	2	2	2	2	2	3	3	3	3	3			1	2	2	1	2	2	1	5	3	3	4	2	1	2	5	3	4	4	3	3	4	3
270	22	1	3	1	1	1	2	1	1	2	1	1	1	2	1	2	2	2	2	2	3	3	3	3	3			2	2	2	1	2	2	2	4	4	4	4	4	2	1	2	4	1	4	2	4	4	4
322	20	2	3	1	1	1	1	1	2	2	1	0	2	2	0	2	2	2	2	2	3	3	3	3	3			1	2	2	1	2	2	4	4	4	4	2	5	2	2	4	2	4	4	4	5	5	4
251	23	2	3	3	1	1	1	1	2	1	1	2	1	2	2	2	2	2	2	2	3	3	3	3	3			2	1	2	1	2	2	2	3	2	4	2	3	2	5	3	2	3	4	1	5	2	5
140	21	2	3	2	1	1	1	1	2	1	1	1	1	1	1	1	1	1	1	1	1	2	2	2	2			1	2	2	2	2	2	3	1	5	1	5	1	4	4	4	4	5	1	4	5	4	5
244	23	2	3	1	1	1	2	1	1	2	1	4	2	2	0	2	2	2	2	2	3	3	3	3	3			2	2	1	1	2	2	4	1	3	5	1	3	5	2	5	1	3	1	2	3	1	4
407	22	1	3	2	1	1	1	1	1	1	1	1	1	1	1	1	1	1	1	2	3	3	3	3	3			1	1	2	2	2	2	2	1	2	1	2	1	2	3	4	2	2	1	2	4	3	1
410	24	1	3	2	1	1	2	1	2	2	1	0	2	2	0	2	2	2	2	2	3	3	3	3	3			1	2	2	2	2	2	4	5	2	5	1	5	1	5	1	5	5	5	5	5	1	5
252	23	1	3	1	1	1	2	1	1	1	1	3	1	1	1	2	2	2	2	2	3	3	3	3	3			1	2	1	1	2	2	3	5	4	2	3	3	3	1	2	1	3	4	3	4	4	4
271	20	2	3	1	1	1	1	1	1	2	1	1	1	1	1	2	2	2	2	1	2	1	2	2	2			2	1	2	2	2	2	2	5	2	3	3	3	2	1	3	3	4	4	4	3	4	5
421	24	2	3	3	1	1	2	1	1	2	2	5	1	1	3	2	2	2	2	1	2	1	2	2	2			2	1	2	1	2	2	3	4	4	5	3	5	3	5	4	2	3	4	2	3	4	5
333	20	2	3	1	1	1	2	1	1	2	1	1	2	2	0	2	2	2	2	1	1	2	2	2	2			2	1	2	2	2	2	4	4	1	2	3	5	4	1	1	4	3	5	5	5	4	5
288	23	1	3	1	1	1	2	1	2	1	1	1	1	1	1	2	2	2	2	2	3	3	3	3	3			1	1	2	1	2	2	2	2	2	2	2	2	2	1	2	3	1	2	4	3	1	4
135	22	1	3	2	1	1	1	1	1	1	1	0	2	2	0	2	2	2	2	2	3	3	3	3	3			1	1	1	2	2	2	4	2	4	2	3	2	5	5	3	4	1	2	1	4	5	5
123	24	2	3	2	1	1	1	2	1	1	3	1	1	1	1	1	1	1	2	2	3	3	3	3	3			2	1	2	2	2	1	2	5	5	2	5	5	2	1	5	1	5	5	5	5	5	5
412	21	2	3	2	1	1	1	1	1	1	3	3	1	1	1	1	1	2	2	1	1	1	2	2	2			2	1	2	2	2	2	2	4	5	4	5	4	4	3	4	5	5	4	5	5	5	4
406	23	1	3	2	1	1	1	1	1	2	1	3	1	1	3	1	1	1	1	2	3	3	3	3	3			2	1	2	2	2	2	2	4	1	1	2	3	2	2	4	4	4	4	4	2	3	4
330	22	1	3	1	1	1	2	1	1	2	2	3	2	2	0	2	2	2	2	1	1	1	2	2	2			1	2	2	1	2	2	4	5	3	3	5	3	3	2	4	3	2	2	1	1	4	5
414	23	2	3	2	1	1	2	1	2	2	2	3	2	2	0	2	2	2	2	1	2	1	2	2	2			2	2	1	2	2	2	4	1	4	2	2	1	4	1	2	4	4	4	3	4	1	5
98	20	2	3	2	1	1	2	1	1	1	1	1	1	1	1	1	2	2	1	2	3	3	3	3	3			2	1	2	2	2	2	3	2	4	2	4	5	2	5	2	2	5	5	5	5	5	1
416	22	1	3	2	1	1	2	1	1	1	1	0	2	2	0	2	2	2	2	2	3	3	3	3	3			1	1	1	2	2	2	4	1	2	5	5	5	2	2	5	2	5	5	2	5	5	4
413	23	2	3	2	1	1	2	1	1	1	1	1	2	2	0	2	2	2	2	1	1	1	2	2	2			1	2	1	2	2	2	4	3	3	2	3	4	3	1	2	3	4	3	3	2	3	5
408	23	2	3	3	1	1	1	1	2	2	1	3	2	2	0	2	2	2	2	2	3	3	3	3	3			1	2	2	2	2	2	4	2	3	3	3	4	2	2	2	3	4	2	3	3	4	3
342	23	1	3	2	1	1	2	1	1	1	3	1	2	2	0	2	2	2	2	2	3	3	3	3	3			2	2	2	1	2	2	4	2	2	2	2	2	2	2	2	2	2	2	2	2	2	4
328	20	2	3	1	1	1	1	1	2	2	1	1	2	2	0	2	2	1	2	2	3	3	3	3	3			1	2	2	1	2	2	4	1	1	1	4	1	2	1	3	3	1	2	5	5	5	5
409	21	1	3	2	1	1	1	1	1	2	1	1	2	2	0	2	2	2	2	2	3	3	3	3	3			1	1	2	2	2	2	4	5	5	5	5	5	5	5	5	5	5	2	5	2	2	1
329	21	2	3	1	1	1	1	1	1	2	1	1	2	2	0	2	2	2	2	1	1	2	2	2	2			2	2	1	2	2	2	4	1	1	1	4	1	1	1	4	4	3	1	3	4	1	5
[truncated: 153 more columns]
